# Supplementary material for: Prenatal, Perinatal and Neonatal Risk Factors for Intellectual Disability: A Systemic Review and Meta-Analysis
Source: PLoS One. 2016 Apr 25;11(4):e0153655. doi: 10.1371/journal.pone.0153655 (PMC4844149; doi:10.1371/journal.pone.0153655)
Supplement: S1 Table — (XLSX) [file pone.0153655.s003.xlsx]

## Sheet: Sheet1
Study	Selection				Comparability	Outcome			Score
	Representativeness of the Exposed Cohort	Selection of the Non-Exposed Cohort	Ascertainment of Exposure	Demonstration That Outcome of Interest Was Not Present at Start of Study	Comparability of Cohorts on the Basis of the Design or Analysis	Assessment of Outcome	Was Follow-Up Long Enough for Outcomes to Occur	Adequacy of Follow Up of Cohorts
Onicescu 2014	-	*	*	*	-	*	-	*	5
Mann 2013	-	*	*	*	-	*	-	*	5
O'Leary 2013	*	*	*	*	-	*	-	-	5
Langridge 2013	*	*	*	*	**	*	-	-	7
Griffith 2011	-	*	*	*	**	*	-	*	7
Mann 2012	-	*	*	*	-	*	-	*	5
Mann 2009	-	*	*	*	-	*	-	-	4
Leonard 2006	*	*	*	*	-	*	-	-	5
Croen 2001	-	*	*	*	**	*	-	-	6
(*) Criteria satisfied. (-) Criteria not satisfied.
