# Supplementary material for: Prenatal, Perinatal and Neonatal Risk Factors for Intellectual Disability: A Systemic Review and Meta-Analysis
Source: PLoS One. 2016 Apr 25;11(4):e0153655. doi: 10.1371/journal.pone.0153655 (PMC4844149; doi:10.1371/journal.pone.0153655)
Supplement: S2 Table — (XLSX) [file pone.0153655.s004.xlsx]

## Sheet: Sheet1
Study	Selection				Comparability	Exposure			Score
	Is the Case Definition Adequate	Representativeness of the Cases	Selection of Controls	Definition of Controls	Comparability of Cases and Controls on the Basis of the Design or Analysis	Ascertainment of Exposure	Same Method of Ascertainment for Cases and Controls	Non-Response Rate
Bilder 2013	*	*	*	*	-	*	*	-	6
Williams 1999	-	*	*	*	**	*	*	-	7
Drews 1996	-	*	*	*	**	-	*	*	7
Drews 1995	-	*	*	*	**	-	*	-	6
Decoufl 1995	-	*	*	*	**	*	*	-	7
Yeargin-Allsopp 1995	-	*	*	*	**	*	*	-	7
McDermott 1993	-	*	*	*	**	-	*	-	6
Roeleveld 1992	-	*	-	*	-	*	*	-	4
(*) Criteria satisfied. (-) Criteria not satisfied.
